# Supplementary material for: Carbon-Supported High-Loading Sub-4 nm PtCo Alloy Electrocatalysts for Superior Oxygen Reduction Reaction
Source: Nanomaterials (Basel). 2023 Aug 18;13(16):2367. doi: 10.3390/nano13162367 (PMC10458021; doi:10.3390/nano13162367)
Supplement: Supplementary file 1 [file nanomaterials-13-02367-s001.zip]

Archive with 1 entries (1 files):
- nanomaterials-2453114-supplementary.pdf
